# Supplementary material for: Low-Cost Impedance Camera for Cell Distribution Monitoring
Source: Biosensors (Basel). 2023 Feb 16;13(2):281. doi: 10.3390/bios13020281 (PMC9954133; doi:10.3390/bios13020281)
Supplement: Supplementary file 1 [file biosensors-13-00281-s001.zip]

Archive with 1 entries (1 files):
- biosensors-2132838-supplementary.mp4
